# Supplementary material for: The Structure of 2,6-Di-tert-butylphenol–Argon by Rotational Spectroscopy
Source: Molecules. 2023 Dec 15;28(24):8111. doi: 10.3390/molecules28248111 (PMC10745844; doi:10.3390/molecules28248111)
Supplement: Supplementary file 1 [file molecules-28-08111-s001.zip]

Archive with 1 entries (1 files):
- molecules-2715729-supplementary.pdf
